# Supplementary material for: Efficacy of Autologous Intrauterine Infusion of Platelet-Rich Plasma in Patients with Unexplained Repeated Implantation Failures in Embryo Transfer: A Systematic Review and Meta-Analysis
Source: J Clin Med. 2022 Nov 15;11(22):6753. doi: 10.3390/jcm11226753 (PMC9697934; doi:10.3390/jcm11226753)
Supplement: Supplementary file 1 [file jcm-11-06753-s001.zip]

Archive with 3 entries (3 files):
- Supplementary Figure.pdf
- Table S1.pdf
- Table S2.pdf
